# Supplementary material for: Dynamics of Macrophages and Polymorphonuclear Leukocytes Milk-Secreted by Buffaloes with Udders Characterized by Different Clinical Status
Source: Vet Sci. 2021 Sep 22;8(10):204. doi: 10.3390/vetsci8100204 (PMC8539079; doi:10.3390/vetsci8100204)
Supplement: Supplementary file 1 [file vetsci-08-00204-s001.zip]

Archive with 1 entries (1 files):
- vetsci-1307933-SI.pdf
